# Supplementary material for: Understanding Circular RNAs in Health, Welfare, and Productive Traits of Cattle, Goats, and Sheep
Source: Animals (Basel). 2024 Feb 27;14(5):733. doi: 10.3390/ani14050733 (PMC10931498; doi:10.3390/ani14050733)
Supplement: Supplementary file 1 [file animals-14-00733-s001.zip]

Archive with 3 entries (3 files):
- Supplementary-Table-S1_Äë.xlsx
- Supplementary-Table-S2_OK.xlsx
- Supplementary-Table-S3_OK.xlsx
