# Supplementary material for: Understanding Circular RNAs in Health, Welfare, and Productive Traits of Cattle, Goats, and Sheep
Source: Animals (Basel). 2024 Feb 27;14(5):733. doi: 10.3390/ani14050733 (PMC10931498; doi:10.3390/ani14050733)
Supplement: Supplementary file 1 [file animals-14-00733-s001.zip › Supplementary-Table-S1_Äë.xlsx]

## Sheet: Φύλλο1
Category	Subcategory	Comparison	Participants	Tissues	DE circRNAs	Predicted target genes and pathways	Reference	DOI
Milk production	Milk fat metabolism	Dry period vs peak lactation period cows	Three healthy cows at dry period and three healthy cows at late-lactation stages	Mammary Tissues	circ11103	miR-128/PPARGC1A	Chen et al. (2021)	10.1021/acs.jafc.0c07018
Milk production	Milk fat metabolism	Dry period vs late-lactation period cows	Three healthy cows at dry period and three healthy cows at peak lactation stages	Mammary Tissues	circRNA-02191	miR-145/CD36	Chen et al. (2023)	10.1016/J.IJBIOMAC.2023.125306
Milk production	Milk fat metabolism	High milk fat percentage (HMF) and low milk fat percentage (LMF) cows	Four cows with chronically high milk fat percentage and four cows with chronically low milk fat percentage	Bovine mammary epithelial cells (BMECs)	circ0018606, circ0003052, circ0002746, circ0004319, circ0012840, circ0018390, circ0004928, circ0010087, circ0007797, circ0010571	Lipid metabolism-related genes (cholesterol transport), PI3K-Akt signaling pathway, ECM-receptor interaction, endocytosis, mTOR and AMPK pathways	Feng et al. (2022)	10.3389/fvets.2022.995629 WE
Milk production	Milk fat metabolism	High milk fat percentage (HMF) and low milk fat percentage (LMF) cows	Four cows with chronically high milk fat percentage and four cows with chronically low milk fat percentage	Mammary epithelial cells (MECs) derived from milk	novel_circ_0000856, novel_circ_0011157, novel_circ_0011944, and novel_circ_0018279	Lipid metabolism, energy metabolism, and cellular autophagy	Feng et al. (2023)	10.1093/jas/skad157 WE
Milk production	Lactation	Εarly lactation vs non-lactation Holstein cows	Three Holstein cows in early lactation (n = 3, 30 days postpartum) and non-lactation (n = 3, 315 days postpartum)	Mammary Tissues	circRNA_09759, circRNA_09048, circRNA_09761, circRNA_03309	Fatty acid transport, triglyceride synthesis, inflammation and immune regulation	Liang et al. (2022)	10.3390/biom12030478 WE
Milk production	Lactation	Cows at 90 d postpartum vs cows at 250 d postpartum	Four healthy mastitis-free Holstein cows	Mammary Tissues	circCSN1S1_1, circCSN1S1_2, circCSN1S1_3, circCSN1S2, circCSN2	miR-2284 family/CSN1S1 and CSN2	Zhang et al. (2016)	10.3168/jds.2015-10381 WE
Heat Stress	Heat Stress (In general)	Cows between heat stress (summer) and non-heat stress (spring) conditions - Sum1 vs Spr1 (same lactation stage, different individuals) and Sum1 vs Spr2 (same individual, different lactation stages)	Five animals from each group	Blood	circRNA1620, circRNA9197, circRNA2200, circRNA5260, circRNA4110, circRNA1741	Heat-stress-related signaling pathways	Zhang et al. (2023)	10.3390/IJMS241210150/S1
Heat Stress	Heat Stress & HPM axis	Heat stress group (HS) vs Non heat stress group (NHS)	Six lactating Holstein cows (NHS: n = 3; HS: n = 3)	Hypothalamus, pituitary, and mammary gland tissues	novel_circ_026423, novel_circ_022881, novel_circ_008724, novel_circ_013590, novel_circ_015700, novel_circ_005668, novel_circ_005020, novel_circ_021272, novel_circ_002033	Hormone secretion and lactation performance	Zeng et al. (2023)	10.3390/IJMS24010888/S1
Heat Stress	Heat Stress & Milk Production	HS vs nonheat-stressed condition (NC) Chinese Holstein cows	Three HS cows and four NC cows	Mammary Tissues	circ0004962, circ0014787, circ0004069, circ0014075, circ0026686, circ0016984, circ0028200, circ0028527	Nonrecombinational repair, nucleotide binding, AMPK signaling pathway, ABC transporters, Glycerolipid metabolism, Adipocytokine signaling pathway, Salivary secretion, Glycerophospholipid metabolism and Fatty acid biosynthesis	Qi et al. (2022)	10.1080/10495398.2021.1879825
Heat Stress	Heat Stress & Milk Production - Lactation	Αppropriate temperature (ST) group vs heat stress (HS) group	Three cows from each group	Mammary Tissues	circACACA, circCSN1S1, circEZH2, circFCHSD2, circHNRNPLL, circMAP7, circPRKAA2	CD36 and SLC27A6	Wang et al. (2020)	10.3390/ijms21114162 WE
Immunity	Staphylococcus aureus-induced mastitis	Healthy (HCN) vs affected Holstein cows (HCU)	Three HCN and three HCU	Mammary Tissues	circRNA2860, circRNA5323, circRNA4027	RNA polymerase transcription factor binding, the tight junction	Bai et al. (2022)	10.1080/10495398.2022.2140056
Muscle Growth and Development	Bovine Myogenesis	Embryonic vs adult musculus longissimus	Six Qinchuan cattle	Musculus longissimus (LM) samples	circRNA1169, circRNA1170, circRNA1946, circRNA1947, circRNA1945, circRNA378, circRNA1221, circRNA152, circRNA124, circRNA294, circRNA379, circRNA297, circRNA1039, circRNA46, circRNA42, circRNA262, circRNA347	ΝΑ	Wei et al. (2017)	10.1038/cddis.2017.541 WE
