# Supplementary material for: Understanding Circular RNAs in Health, Welfare, and Productive Traits of Cattle, Goats, and Sheep
Source: Animals (Basel). 2024 Feb 27;14(5):733. doi: 10.3390/ani14050733 (PMC10931498; doi:10.3390/ani14050733)
Supplement: Supplementary file 1 [file animals-14-00733-s001.zip › Supplementary-Table-S2_OK.xlsx]

## Sheet: Φύλλο1
Category	Subcategory	Breed	Comparison	Participants	Tissues	DE circRNAs	Predicted target genes and pathways	Reference	DOI
Wool	Wool follicle development	Aohan fine wool sheep (AFWS)	Embryonic day 90 (E90d), embryonic day 120 (E120d), and at birth (Birth)	Twelve healthy AFWS ewes	Skin tissue samples	circ0004749, circ0000988, circ0006659, circ0004226, circcirc0005870, circ0000745, circ0004973	NA	Zhao et al. (2020)	10.1186/s12864-020-6599-8
Wool	Ηair follicle development	Merino sheep	Comparisons between six developmental stages (E65, E85, E105, E135, P7, and P30)	Eighteen healthy Subo Merino ewes	Skin tissue samples	NA	NA	Zhao et al. (2021)	10.1186/s12915-021-01127-9
Wool	Ηair follicle development	Hu sheep	Straight wool (ST) groups and small waves (SM) groups	Six two-day-old healthy Hu lambs	NA	circHSPA4L, circAASS, circTRIO, circABCA5, circDOP1B, circTUT7, circZDHHC3, circNR6A1	Growth and development of hair follicle	Lv et al. (2020)	10.1016/J.YGENO.2020.07.046
Milk Production	Lactation	Gansu Alpine Merino (GAM) & Han (STH) sheep	Low-lactating yield Gansu Alpine Merino (GAM) sheep vs high-lactating Small-tailed Han (STH) sheep	Eighteen healthy ewes [STH ewes (n = 9), GAM ewes (n = 9)]	Mammary gland (MG)	circ001091, circ001082, circ002566, circ001222, circ014121, circ015003, circ013159, circ009917, circ000885, circ005481	ACSL1, VLDLR, IGF1R, MTOR, DNMT1, STAT5A, PTEN, UCP3, ARL7, ABCA1, PIK3R1, PPARGC1A, RELN, INSIG1, PANK3, ZEB1, ZEB2, TDG, IRS1, LPL, FASN, SCD, DNMT3A, DNMT3B, IGF1	Hao et al. (2020)	10.1016/j.ygeno.2019.12.014 WE
Milk Production	Lactation	Gansu Alpine Merino (GAM) & Han (STH) sheep	Comparison across ovine tissues and between the two breeds	Three Small Tail Han sheep and three Gansu Alpine Merino sheep	Mammary gland, heart, liver, spleen, lungs, kidney, ovary, and Longissimus dorsi muscle tissues	circ_015343	NA	Wu et al. (2022)	10.3389/fvets.2022.919162 WE
Milk Production	Lactation	Small Tail Han sheep	Peak lactation vs nonlactating	9 healthy sheep	Μammary gland tissues	circ_016906, circ_022214, circ_022888, circ_018782, circ_011411, circ_017424, circ_021440, circ_014489, circ_016842	Μammary gland development and lactation	Wang et al. (2021)	10.3168/jds.2020-18911
Milk Production	Lactation	Hu sheep	Perinatal period, PP vs Early lactation, EL vs Peak lactation, PL	10 first-time pregnant ewes	Μammary gland tissues	novel circ_0002947, novel circ_0009370, novel circ_0007826, novel circ_0000885, novel circ_0000578	NA	Chen et al. (2022)	10.3389/fvets.2022.983562 WE
Environmental Stress	Cold-season & Nutritional Stress	Tibetan sheep	Cold vs Warm season	Six healthy ewes (cold, n=3; warm, n=3)	Rumen epithelial tissue	NC_040278.1:73454389|73479763, NC_040255.1:124730726|124751843, NC_040274.1:49975759|49979215, NC_040259.1:83405933|83406542, NC_040253.1:102980470|103003675, NC_040253.1:95968449|95969159	Fat metabolism and immunity	Guo et al. (2022)	10.3390/IJMS231810488/S1
Metabolism	Feed Efficiency	Hu lambs	Low-RFI vs High-RFI	Three Low-RFI and three High-RFI lambs	Liver Tissues	circ0018936, circ0003667, circ0006661, circ0018320, circ0020271	SHISA3, PLEKHH2, RTP4, CD274, OAS1, and RFC3	Zhang et al. (2022)	10.1186/s12864-022-08517-5 WE
Metabolism	Tail fat	Sunite sheep (SS)	6 vs 18 vs 30 months of age	Nine castrated Sunite rams	Adipose tissue from the tail fat	circRNA8546, circRNA8400, circRNA6418, circRNA5519, circRNA4842, circRNA4025, circRNA2616, circRNA1502	Fat metabolism	He at al. (2022)	10.3389/FVETS.2022.954882/BIBTEX
Immunity	Sheep colibacillosis	NA	Antagonistic vs sensitive lambs	Three individuals per group	Spleen tissues	circRNA_2125, circRNA_3832, circRNA_7711, circRNA_6710, circRNA_6914, circRNA_4030	NEB, UBE3B, ADGRF2, LAMA1, LTF, MGAT5, TLN2, ARHGAP30, SLC25A29	Jin et al. (2018)	10.1038/s41598-018-31719-5 WE
Immunity	Escherichia coli F17 Susceptibility	Hu lambs	E. coli F17-antagonism (AN) vs -sensitive (SE) lambs	Twelve healthy lambs (six/group)	Jejunum tissue	novel circ_0001331, novel circ_0013805, novel circ_0022393, novel circ_0022779, novel circ_0025840	NA	Chen et al. (2022)	10.3390/BIOLOGY11030348/S1
Muscle Growth and Development & Meat Quality	Meat Quality	Tibetan sheep	4 months old, 4 m vs 1.5 years old, 1.5 y vs 3.5 years old, 3.5 y vs 6 years old, 6 y	Sixteen healthy female Tibetan sheep (4 per group)	Longissimus Thoracis Muscle Tissues	circ000154, circ000747, circ001179, circ001848, circ003667, circ008215, circ008292, circ008537, circ009087, circ010337, circ010435, circ011286	AMPK signaling pathway (LEP, SCD, FASN)	Bao et al. (2022)	10.3389/FVETS.2022.803758/BIBTEX
Muscle Growth and Development & Meat Quality	Muscle Development	Kazakh sheep	No comparison	Three adult Kazakh sheep	Longissimus dorsi Muscle Tissues	No	No	Cao et al. (2018)	10.5713/AJAS.17.0563
Muscle Growth and Development & Meat Quality	Skeletal muscle development & Myoblast Proliferation	Duolang sheep	90-day-old fetus (F90) vs 30-day-old lamb (L30) vs three-year-old adult sheep (A3Y)	Nine sheep	Longissimus dorsi Muscle Tissues	circOBSCN, circGFM1, circCDYL, circLRIG1, circTTN, circCHRNG	Skeletal muscle development, Proliferation and Differentiation of Myoblasts	Liu et al. (2022)	10.3390/ijms232416065 WE
Muscle Growth and Development & Meat Quality	Intramuscular fat (IMF) deposition	Aohan fine-wool sheep (AFWS)	2 vs 12-month-old AWFS	Six healthy sheep (three/group)	Longissimus dorsi Muscle Tissues	circRNA67, circRNA2591, circRNA2773, circRNA931, circRNA4515, circRNA1241, circRNA1754	Fat-related pathways	Zhao et al. (2021)	10.3389/fgene.2021.759747 WE
Muscle Growth and Development & Meat Quality	Formation of muscle fibers	Tan sheep & Dorper sheep	Tan sheep vs Dorper sheep	Three unrelated male Tan sheep & three unrelated Dorper sheep	Longissimus dorsi & Biceps femoris muscle samples	circ_0017336, circ_0007039, circ_0017430	Formation of muscle fiber	Cui et al. (2022)	10.3389/fgene.2022.991606 WE
Muscle Growth and Development & Meat Quality	Muscle Development	Kazakh sheep	Embryo longissimus dorsi muscle (LDM_E) vs adult longissimus dorsi muscle (LDM_A)	Six samples (three/group)	Longissimus dorsi Muscle Tissues	circRNA 0002456, circRNA 0000552, circRNA 0004676, circRNA 0004690, circRNA 0000666, circRNA 0005256, circRNA 0003451, circRNA 0005243 and circRNA 0005250	Muscle growth and development	Li et al. (2017)	10.18632/oncotarget.21835 WE
Endocrine System	Pituitary Gland	Kazakh sheep	Embryo pituitary gland (PG_E) group vs adult pituitary gland (PG_A) group	Three sheep from every group	Pituitary glands	circ3088, circ3479, circ4723, circ0198, circ0428, circ7685, circ1993, circ7336, circ4460, circ7204	NA	Li et al. (2017)	10.3390/ANI13152546
