# Supplementary material for: Understanding Circular RNAs in Health, Welfare, and Productive Traits of Cattle, Goats, and Sheep
Source: Animals (Basel). 2024 Feb 27;14(5):733. doi: 10.3390/ani14050733 (PMC10931498; doi:10.3390/ani14050733)
Supplement: Supplementary file 1 [file animals-14-00733-s001.zip › Supplementary-Table-S3_OK.xlsx]

## Sheet: Φύλλο1
Category	Subcategory	Breed	Comparison	Participants	Tissues	DE circRNAs	Predicted target genes and pathways	Reference	DOI
Wool	Hair follicle development	Cashmere goats	Embryonic stages E75 vs E125	Six samples	Skin samples	circ0011012, circ0065827, circ0000227, circ0035645	NA	Gao et al. (2023)	10.3390/ANI13132234/S1
Wool	Secondary hair follicle development	Liaoning cashmere goat	Anagen vs catagen vs telogen stages of hair follicle growth	Three healthy cashmere goats	Skin tissue	circRNA-ZNF638, circRNA-TULP4, circRNA-DNAJB6, circRNA-CAT, circRNA-STAM2, circRNA-CAAP1	Physiological processes of hair follicles	Hui et al. (2022)	10.3390/ani12060694 WE
Wool	Cashmere fineness	Liaoning Cashmere Goat (LCG) & Inner Mongolia cashmere goat (MCG)	LCG vs MCG	Six goats (three/group)	Skin tissue	circRNA128, circRNA6854, circRNA4154, circRNA6019, circRNA5707, circRNA3075, circRNA207, circRNA3620, circRNA2245, circRNA4576, circRNA1685, circRNA5067, circRNA6691, circRNA452	NA	Hui et al. (2021)	10.1038/s41598-021-01203-8 WE
Wool	Cashmere fiber traits	Liaoning cashmere (LC) goats and Ziwuling black (ZB) goats	LC vs ZB	Twelve goats (six/group)	Skin tissue	circ_009753, circ_001316, circ_003088, circ_001762, circ_000208, circ_007874, circ_000549, circ_006516, circ_001483, circ_003977	Hair follicle growth and development	Hu et al. (2023)	10.3390/GENES14020331/S1
Wool	Cashmere fineness	Liaoning cashmere goats (LCG) and Inner Mongolia cashmere goats (MCG)	LCG vs MCG	Six goats (three/group)	Skin tissue	ciRNA128, circRNA6854, circRNA3620, circRNA4154, circRNA5707, circRNA3075, circRNA5067	NA	Zheng et al. (2020)	10.1038/S41598-019-57404-9
Wool	Development of hair follicles	Inner Mongolia cashmere goat	45 vs 55 vs 65 vs 75 days of gestation	Twelve ewes	Skin samples	circRNA2049, circRNA3411, circRNA2225, circRNA5681, circRNA1604, circRNA4351	circRNA3236/chi-miR-27b-3p and chi-miR-16b-3p	Shang et al. (2021)	10.3389/FGENE.2021.678825/BIBTEX
Wool	Development of secondary hair follicles	Inner Mongolia cashmere goat	45 vs 55 vs 65 vs75 days of pregnancy fetuses	Twelve samples (three/period)	Skin samples	circRNA5712, circRNA2109, circRNA9127, circRNA3691	circRNA5712/miR-27b-3p/DLL4	Shang et al. (2022)	10.3389/fvets.2022.959952 WE
Wool	Secondary hair follicle regeneration and growth	Liaoning cashmere goat	Anagen vs catagen vs telogen	Nine goats	Skin tissue	circRNA-BOC, circRNA-CAMSAP1, circRNA-VWA8, circRNA-ERCC6, circRNA-PLIN2, circRNA-TIAM1, circRNA-TXNRD3, circRNA-TENT2, circRNA-TENT4A, circRNA-TNFRSF21, circRNA-THSD1, circRNA-ZC3H13, circRNA-PARL, circRNA-SNRK, circRNA-IFFO2 (S), circRNA-IFFO2 (L), circRNA-KMT2C	Wnt signalling pathway, TGF-beta signalling pathway, mTOR signalling pathway, MAPK signalling pathway, axon guidance, insulin secretion, GnRH secretion, and signalling pathway regulating the pluripotency of stem cells	Shen et al. (2022)	10.17221/179/2021-CJAS
Wool	Superior-quality brush hair formation	Yangtze River Delta white goat	Normal-quality goats (NHQs) vs superior-quality goats (HQs)	Ten goats (five/group)	Skin tissue	circBCL11B, circCNOT3, circCOL1A1, circIL27RA, circAXIN2, circMMRN1, circNME9, circSPARC	Goat hair follicle stem cell growth, hair follicle development and morphogenesis	Wang et al. (2022)	10.1111/age.13198
Milk Production	Fatty acid metabolism	Saanen dairy goats	Early lactation (15 days after parturition) vs Peak lactation (70 days after parturition)	Six goats (three/group)	Mammary gland tissue	circ007071	miR-103-5p/PPARγ	Chen et al. (2022)	10.1021/acs.jafc.2c06174
Milk Production	Fatty acid metabolism	Saanen dairy goats	Dry/nonpregnant vs lactating	Six goats (three/group)	Mammary gland tissue	circ003429	miR-199a-3p/YAP1	Jiao et al. (2022)	10.3390/ijms23074068 WE
Milk Production	Mammary gland development and lactation regulation	Laoshan dairy goats	Late lactation vs dry period vs late gestation	Nine goats	Mammary gland tissue	NC_030812.1:102783402|102783911, NC_030824.1:56631297|56631756, NC_030812.1:43160927|43162295, NC_030810.1:8187168|8189150, NC_030821.1:8899745|8904424, NW_017204025.1:3258|3912, NC_030815.1:98436571|98440276, NC_030814.1:87449765|87450101, NC_030817.1:1347457|1348187, NC_030818.1:14040747|14042306, NC_030808.1:39982153|39982816, NC_030822.1:74684406|74685284, NW_017189516.1:23980462|23982425, NC…	Mammary gland development, substamce metabolism, immunity, mammary gland development	Xuan et al. (2023)	10.3390/BIOM13050860/S1
Milk Production	Lactation	Laoshan dairy goats	Lactation day 5 (L-5 d; early lactation) vs lactation day 30 (L-30 d; mature lactation)	Six goats (three/group)	Mammary gland tissue	circRNA28250, circRNA05221, circRNA00347	Positive regulation of gene silencing by miRNA, regulation of mRNA stability, positive regulation of striated muscle tissue development (GO), ECM-receptor interaction, PI3K-AKT signalling pathway, ABC transporters, fat digestion and absorption, and protein digestion and absorption (KEGG)	Ma et al. (2019)	10.1016/J.SMALLRUMRES.2018.12.009
Muscle Development	Myoblasts proliferation and differentiation	Haimen goats	D75 fetus vs D1 kid	Six goats (three/group)	Longissimus dorsi (LD) muscle samples	circ18220, circ16405, circ1961, circ1119, circ2380, circ3766, circ1238, circ128, circ1962, circ2233 (circUBE3A)	circUBE3A/miR-28-5p/HADHB	Fan et al. (2023)	10.1016/J.IJBIOMAC.2022.12.064
Muscle Development	Muscle Development	Wu'an goats	1-month-old vs 9-month-old	Six goats (three/group)	Longissimus dorsi (LD) muscle samples	novel_circ_0005934, novel_circ_0005314, novel_circ_0003615, novel_circ_0002779, novel_circ_0002766, novel_circ_0007486, novel_circ_0009845, novel_circ_0008755, novel_circ_0008479, novel_circ_0002141	NA	Zhou et al. (2022)	10.3389/FVETS.2022.833946/BIBTEX
Muscle Development	Skeletal muscle development	Anhui white goats (AWGs)	Fetuses of 45, 65, 90, 120 and 135 days (F45, F65, F90, F120, F135) , Kids at 1 day and 90 days (B1 and B90) of age - Comparisons between all these stages	21 goats (seven stages, and each stage had three biological replicates)	Longissimus dorsi (LD) muscle samples	circITGA4, circMEF2C, circPPP1R12B, circPRKAA2	NA	Ling et al. (2020)	10.1186/s12864-020-6649-2 WE
Muscle Development	Differences in muscle growth between two breeds	Liaoning cashmere (LC) goats and Ziwuling black (ZB) goats	Liaoning cashmere (LC) vs Ziwuling black (ZB) goats	10 goats (five/group)	Longissimus dorsi muscle samples	circ_009262, circ_003757, circ_008447, circ_002956, circ_007137, circ_001875, circ_006718, circ_008092, circ_008770, circ_009387, circ_006172, circ_005348, circ_004394, circ_003976, circ_002473, circ_008047, circ_010303, circ_007151, circ_008117, circ_009217	NA	Shen J. et al. (2022)	10.1007/s00438-022-01887-1
Immunity	Pasteurella multocida	Hainan Black goats	Uninfected control group (CK) vs an infected group challenged with P. multocida (Pm)	Eight goats (four/group)	Lung tissue	circ_003416, circ_077217, circ_001327, circ_061895, circ_078229	NA	Chen et al. (2021)	10.3389/FVETS.2021.615405/FULL
Immunity	Submandibular Glands	Lubo goat	1-month-old kids vs 12-month-old adolescent goats vs 24-month-old adult goats	Nine goats (three/group)	Submandibular gland tissue samples	novel_circ_012271, novel_circ_002834, novel_circ_002839, novel_circ_006927, novel_circ_003764, novel_circ_009665	NA	Wang et al. (2023)	10.3390/genes14010187 WE
Metabolism	Rumen development	Jianzhou Da’er Goat	fetal vs prepubertal (F60 vs F135 vs BW30 vs AW150)	12 goats (3/each group)	Rumen tissues	circRNA25300-5, circRNA25471-2, circRNA16964-3, circRNA2068-2, circRNA1831-1, circRNA2158-2	NA	Zhong et al. (2022)	10.3389/fphys.2022.858991 WE
